# Supplementary material for: Transcriptomic Analysis Provides New Insights into Oocyte Growth and Maturation in Greater Amberjack (Seriola dumerili)
Source: Animals (Basel). 2025 Jan 24;15(3):333. doi: 10.3390/ani15030333 (PMC11815777; doi:10.3390/ani15030333)
Supplement: Supplementary file 1 [file animals-15-00333-s001.zip]

Archive with 2 entries (2 files):
- Supplementary Figures S1-S3.pdf
- Supplementary Tables S1-S6.xlsx
