# Supplementary material for: Transcriptomic Analysis Provides New Insights into Oocyte Growth and Maturation in Greater Amberjack (Seriola dumerili)
Source: Animals (Basel). 2025 Jan 24;15(3):333. doi: 10.3390/ani15030333 (PMC11815777; doi:10.3390/ani15030333)
Supplement: Supplementary file 1 [file animals-15-00333-s001.zip › Supplementary Tables S1-S6.xlsx]

## Sheet: Table S1
Supplementary Table S1. Sample measurement information
sampling time	sample	Total length (cm)	Body length (cm)	Body weight (kg)	Ovary weight (g)	GSI(%)
2023-04-08	FII-1	64	53.5	3.65	16.5	0.452055
2023-04-22	FII-2	67.5	57.5	4.05	23	0.567901
2023-06-08	FII-3	72	60	4.2	14.05	0.334524
2023-04-08	FⅢ-1	66	55.5	3.6	20.6	0.572222
2023-05-08	FⅢ-2	68.5	58.5	4.4	40.5	0.920455
2023-05-22	FⅢ-3	70	59	4.1	31.58	0.770244
2023-05-08	FⅣ-1	71.5	60	4.5	68.8	1.52889
2023-04-22	FⅣ-2	66.5	53.5	3.7	42.2	1.14054
2023-05-08	FⅣ-3	69	57	4.45	107.6	2.41798

## Sheet: Table S2
Supplementary Table S2. Primer sequences used in this study
Gene	Primer name	Primer sequence (5′−3′)	Amplification efficiency (%)	Correlation coefficient
rbp4a	rbp4a-F	TCAGTCTCGTGGCTTTGTCC	100.24	0.991
	rbp4a-R	CCTACGGCATACCATGTCCC
helz2	helz2-F	TGCGTCCTATTCCACCTAACTGT	107	0.999
	helz2-R	TGTCTTGGCTCTGTCTGCTCTG
cyp8b1	cyp8b1-F	TTCTCGGGGTGTTTCGACAG	92.25	0.991
	cyp8b1-R	CTGCGCACTAGATGTTTCGC
phlda2	phlda2-F	GACCACGGACAGCCTCAACATT	102.97	0.985
	phlda2-R	TCCAGCAGTTCTCCTCTCCAGA
star	star-F	GATGGATACAGCGAGGAGGAGATG	107.44	0.996
	star-R	CAGGCAACACCTTACTCAGGACTT
map3k3	map3k3-F	AAAGCCTATGGGGCACTGAC	90.82	0.999
	map3k3-R	CGTATCCCTCCCCGTTGATG
tgfb1	tgfb1-F	ACCAACCAGTGGAAAGGCAA	90.17	0.994
	tgfb1-R	AGGGATGGACATGGTCAGGA
rhoad	rhoad-F	CGTCCCGACAGTGTTTGAGA	99.68	0.999
	rhoad-R	AGAAGTGCTTCACCTCAGGC
loc111231219	loc111231219-F	CTGCTCAAAACCCTGTTGGC	101.2	0.991
	loc111231219-R	TGAGCTCCTGGCACAACATT
pax	pax-F	GGAGGTCCAGCAGCCAACTACA	100.24	0.994
	pax-R	CGTCTCGTCGCATCTTGTGAGT
cyp2f2	cyp2f2-F	GCAGGTCCTCGCATGTGTCTTG	90.24	0.995
	cyp2f2-R	ACTGGCGTGTAGTCTGGCTGTC
slain	slain-F	TGTTCCGCACAGGGTCTATG	100.14	0.996
	slain-R	TCCTGTATGCTGCGTGTGTT
chit1	chit1-F	CTGCTCAAAACCCTGTTGGC	94.94	0.989
	chit1-R	TGAGCTCCTGGCACAACATT
nr5a1	nr5a1-F	GGTGTCCAGGAGCAGGTGAA	97.57	0.994
	nr5a1-R	GCATCTCGATGAGCAGGTTGTT
nr5a2	nr5a2-F	CGGTGGTCGCAACAAGTTCG	90.18	0.99
	nr5a2-R	GGATGGCTGAGGAGATGGTGAG
pgr	pgr-F	CGGTGCGTGTAAGTTCATCAA	105.49	0.996
	pgr-R	CTGCTTCCTGTCGGTGTCA
fstl1	fstl1-F	ATGCTATGCTGCTGACCGTAATG	106.32	0.993
	fstl1-R	ATTGTGCTGGATGAACTTGAGGAG
cyp19a1a	cyp19a1a-F	CTCCTCGCCGTTACTTCCA	95.06	0.996
	cyp19a1a-R	CTCCTGCTGCTGCTCTACA
cyp17a1	cyp17a1-F	TGTCCTGGATCTTACAGCACTTCAC	107.76	0.994
	cyp17a1-R	CACTCCTGGCACTTGTTCCTCTC
cyp11a1	cyp11a1-F	CATCTACAGACAGTTGCGTCAGGAA	102.67	0.992
	cyp11a1-R	GTCCACAGCAGCGTTATAGAAGTTG
arb	arb-F	AGGAGCCAACACTGCGTTCATA	90.18	0.993
	arb-R	CGTTATAGGTGACATCCAGCCATTC
esr1	esr1-F	CAGGCTTGCCGTCTTAGGAA	102.51	0.994
	esr1-R	GGTACCAGTCCGTCGTTTGT
β-actin	β-actin-F	TGATGAAGCCCAGAGCAAGAG	98.53	0.992
	β-actin-R	CGTTGTAGAAGGTGTGATGCCA

## Sheet: Table S3
Supplementary Table S3. Top ten up and down-regulated DEGs of ovaries in greater anberjack
Down Gene ID	Symbol	log2(fc)	Up Gene ID	Symbol	log2(fc)
FⅡ-vs-FⅢ
MSTRG.1534	cyp561	-5.53468	ncbi_111238766	ambp	11.6044
MSTRG.980	--	-4.6769	ncbi_111225563	serpina10	10.1845
ncbi_111231219	loc111231219	-1.77192	ncbi_111229065	loc111229065	10.007
ncbi_111232013	yjefn3	-1.50384	ncbi_111232370	tdo2a	9.37432
ncbi_111240005	loc111240005	-1.49415	ncbi_111219831	habp2	9.30378
ncbi_111218943	slc25a22	-1.00579	ncbi_111220593	habp2	9.29921
			ncbi_111231161	cyp8b1	8.53528
			ncbi_111236873	apob	7.63178
			ncbi_111238726	spp2	7.48004
			ncbi_111232800	apoa1	7.4764
FⅢ-vs-FⅣ
MSTRG.26194	mt-nd2	-6.67249	MSTRG.13396	rergl	9.0625
ncbi_111222547	gh	-5.84401	ncbi_111239227	prss12	5.20613
MSTRG.962	cd48	-4.95376	ncbi_111230425	ifi44l	4.33719
ncbi_111231772	loc111231772	-4.65107	MSTRG.25358	timp3	4.10239
ncbi_111240014	chit1	-4.46355	ncbi_111236712	loc111236712	4.09967
ncbi_111229500	kiaa1549	-2.37369	ncbi_111237538	gimap8	3.68546
MSTRG.22459	xmmv13	-2.02106	ncbi_111233571	gpd1	3.43568
MSTRG.16583	kifc4a	-1.95942	ncbi_111239202	cyp17a1	3.34854
ncbi_111233725	fam3c	-1.91505	ncbi_111233802	pdyn	3.33258
MSTRG.1105	--	-1.85436	ncbi_111221586	ceta	3.30208
FⅡ-vs-FⅣ
MSTRG.30521	gimap9	-10.3623	ncbi_111238766	ambp	12.1456
ncbi_111239973	loc111239973	-10.1536	ncbi_111238379	saa3	11.0764
MSTRG.980	--	-6.4712	ncbi_111221312	h2ax	10.6549
MSTRG.15364	hmga2	-4.24461	ncbi_111225563	serpina10	10.5743
ncbi_111240014	chit1	-3.9784	ncbi_111223023	slc6a18	10.3057
MSTRG.14660	gls	-3.0922	ncbi_111220994	cbln2	10.1666
ncbi_111236352	ttll2	-2.44186	ncbi_111232370	tdo2a	10.0813
ncbi_111230437	enox1	-2.43289	ncbi_111229065	loc111229065	9.94154
ncbi_111217119	cldn14	-2.16387	ncbi_111218849	tuba	9.93762
MSTRG.14615	gjc1	-2.15087	ncbi_111220593	habp2	9.86522

## Sheet: Table S4
Supplementary Table S4. GO analysis of DEGs in the FII vs. FIII, FIII vs. FIV, and FII vs. FIV comparison groups
GO ID (level1)	GO Term (level1)	GO ID (level2)	GO Term (level2)	Up DEGs number	Down DEGs number	Up DEGs	Down DEGs
FII vs. FIII
GO:0008150	Biological Process	GO:0044419	biological process involved in interspecies interaction between organisms	13	0	ncbi_111216574(fgg),ncbi_111220190(rbp4a),ncbi_111221181(lys),ncbi_111223332(--),ncbi_111223969(Hmmr),ncbi_111230334(uox),ncbi_111231429(Serping1),ncbi_111234364(CFB),ncbi_111235568(F2),ncbi_111237521(FGA),ncbi_111238969(tf),ncbi_111239995(c9),ncbi_111240018(FGB)	--
GO:0008150	Biological Process	GO:0002376	immune system process	12	1	ncbi_111216574(fgg),ncbi_111220190(rbp4a),ncbi_111221181(lys),ncbi_111223332(--),ncbi_111223969(Hmmr),ncbi_111231429(Serping1),ncbi_111234364(CFB),ncbi_111235568(F2),ncbi_111237521(FGA),ncbi_111238969(tf),ncbi_111239995(c9),ncbi_111240018(FGB)	ncbi_111231219(LOC111231219)
GO:0008150	Biological Process	GO:0051704	multi-organism process	12	0	ncbi_111218781(Ackr3),ncbi_111220190(rbp4a),ncbi_111221181(lys),ncbi_111223332(--),ncbi_111223969(Hmmr),ncbi_111227489(FETUB),ncbi_111230334(uox),ncbi_111235568(F2),ncbi_111237521(FGA),ncbi_111238969(tf),ncbi_111239995(c9),ncbi_111240018(FGB)	--
GO:0008150	Biological Process	GO:0022610	biological adhesion	8	0	ncbi_111216574(fgg),ncbi_111220593(Habp2),ncbi_111220634(FBLN7),ncbi_111223274(LOC111223274),ncbi_111223969(Hmmr),ncbi_111237069(Cavin1),ncbi_111237521(FGA),ncbi_111240018(FGB)	--
GO:0008150	Biological Process	GO:0032501	multicellular organismal process	19	0	MSTRG.25460(--),ncbi_111216574(fgg),ncbi_111220190(rbp4a),ncbi_111223274(LOC111223274),ncbi_111223332(--),ncbi_111223969(Hmmr),ncbi_111225563(Serpina10),ncbi_111227489(FETUB),ncbi_111231429(Serping1),ncbi_111234755(EPHX2),ncbi_111235568(F2),ncbi_111236492(SERPIND1),ncbi_111237521(FGA),ncbi_111237759(bhmt),ncbi_111238726(spp2),ncbi_111239822(AHSG),ncbi_111239995(c9),ncbi_111240018(FGB),ncbi_111240…	--
GO:0008150	Biological Process	GO:0051179	localization	19	0	ncbi_111216574(fgg),ncbi_111218168(hpx),ncbi_111220190(rbp4a),ncbi_111221528(Helz2),ncbi_111223226(S100a4),ncbi_111223274(LOC111223274),ncbi_111223969(Hmmr),ncbi_111231161(CYP8B1),ncbi_111231429(Serping1),ncbi_111232800(apoa1),ncbi_111234755(EPHX2),ncbi_111235568(F2),ncbi_111236873(APOB),ncbi_111237069(Cavin1),ncbi_111237521(FGA),ncbi_111238726(spp2),ncbi_111238969(tf),ncbi_111240018(FGB),ncbi_11…	--
GO:0008150	Biological Process	GO:0050896	response to stimulus	22	2	ncbi_111216574(fgg),ncbi_111218168(hpx),ncbi_111218781(Ackr3),ncbi_111220190(rbp4a),ncbi_111221181(lys),ncbi_111221528(Helz2),ncbi_111223274(LOC111223274),ncbi_111223332(--),ncbi_111223969(Hmmr),ncbi_111225563(Serpina10),ncbi_111230334(uox),ncbi_111231429(Serping1),ncbi_111234364(CFB),ncbi_111234755(EPHX2),ncbi_111235568(F2),ncbi_111236011(GPR37),ncbi_111236492(SERPIND1),ncbi_111237521(FGA),ncbi_…	ncbi_111231219(LOC111231219),ncbi_111240005(LOC111240005)
GO:0008150	Biological Process	GO:0043473	pigmentation	1	0	ncbi_111232370(tdo2a)	--
GO:0008150	Biological Process	GO:0048518	positive regulation of biological process	13	0	ncbi_111216574(fgg),ncbi_111220190(rbp4a),ncbi_111221528(Helz2),ncbi_111223969(Hmmr),ncbi_111231429(Serping1),ncbi_111232370(tdo2a),ncbi_111234364(CFB),ncbi_111234755(EPHX2),ncbi_111235568(F2),ncbi_111237521(FGA),ncbi_111238969(tf),ncbi_111239995(c9),ncbi_111240018(FGB)	--
GO:0008150	Biological Process	GO:0032502	developmental process	15	0	MSTRG.25460(--),ncbi_111216574(fgg),ncbi_111220190(rbp4a),ncbi_111223274(LOC111223274),ncbi_111223332(--),ncbi_111230334(uox),ncbi_111231429(Serping1),ncbi_111232370(tdo2a),ncbi_111232795(Rbp2),ncbi_111235568(F2),ncbi_111237521(FGA),ncbi_111237759(bhmt),ncbi_111238726(spp2),ncbi_111240018(FGB),ncbi_111240106(ucp2)	--
GO:0008150	Biological Process	GO:0008152	metabolic process	28	2	ncbi_111216574(fgg),ncbi_111219831(Habp2),ncbi_111220190(rbp4a),ncbi_111220593(Habp2),ncbi_111221181(lys),ncbi_111221528(Helz2),ncbi_111223201(Klkb1),ncbi_111223274(LOC111223274),ncbi_111223969(Hmmr),ncbi_111225563(Serpina10),ncbi_111227489(FETUB),ncbi_111230334(uox),ncbi_111231161(CYP8B1),ncbi_111231429(Serping1),ncbi_111232370(tdo2a),ncbi_111232795(Rbp2),ncbi_111232800(apoa1),ncbi_111234364(CFB…	ncbi_111232013(YJEFN3),ncbi_111240005(LOC111240005)
GO:0008150	Biological Process	GO:0048519	negative regulation of biological process	11	0	ncbi_111216574(fgg),ncbi_111220190(rbp4a),ncbi_111223969(Hmmr),ncbi_111225563(Serpina10),ncbi_111227489(FETUB),ncbi_111231429(Serping1),ncbi_111235568(F2),ncbi_111236492(SERPIND1),ncbi_111237521(FGA),ncbi_111238726(spp2),ncbi_111240018(FGB)	--
GO:0008150	Biological Process	GO:0065007	biological regulation	24	1	ncbi_111216574(fgg),ncbi_111218168(hpx),ncbi_111218781(Ackr3),ncbi_111220190(rbp4a),ncbi_111221528(Helz2),ncbi_111223274(LOC111223274),ncbi_111223332(--),ncbi_111223969(Hmmr),ncbi_111225563(Serpina10),ncbi_111227489(FETUB),ncbi_111231429(Serping1),ncbi_111232370(tdo2a),ncbi_111232795(Rbp2),ncbi_111234364(CFB),ncbi_111234755(EPHX2),ncbi_111235568(F2),ncbi_111236011(GPR37),ncbi_111236492(SERPIND1),…	ncbi_111240005(ncbi_111240005(LOC111240005))
GO:0008150	Biological Process	GO:0000003	reproduction	4	0	ncbi_111220190(rbp4a),ncbi_111223274(LOC111223274),ncbi_111227489(FETUB),ncbi_111232370(tdo2a)	--
GO:0008150	Biological Process	GO:0050789	regulation of biological process	22	1	ncbi_111216574(fgg),ncbi_111218781(Ackr3),ncbi_111220190(rbp4a),ncbi_111221528(Helz2),ncbi_111223274(LOC111223274),ncbi_111223332(--),ncbi_111223969(Hmmr),ncbi_111225563(Serpina10),ncbi_111227489(FETUB),ncbi_111231429(Serping1),ncbi_111232370(tdo2a),ncbi_111234364(CFB),ncbi_111234755(EPHX2),ncbi_111235568(F2),ncbi_111236011(GPR37),ncbi_111236492(SERPIND1),ncbi_111237521(FGA),ncbi_111238726(spp2),…	ncbi_111240005(LOC111240005)
GO:0008150	Biological Process	GO:0040007	growth	2	0	ncbi_111220190(rbp4a),ncbi_111235568(F2)	--
GO:0008150	Biological Process	GO:0007610	behavior	1	0	ncbi_111237521(FGA)	--
GO:0008150	Biological Process	GO:0040011	locomotion	2	0	ncbi_111236492(SERPIND1),ncbi_111237521(FGA)	--
GO:0008150	Biological Process	GO:0022414	reproductive process	2	0	ncbi_111220190(rbp4a),ncbi_111227489(FETUB)	--
GO:0008150	Biological Process	GO:0023052	signaling	9	1	ncbi_111216574(fgg),ncbi_111218781(Ackr3),ncbi_111220190(rbp4a),ncbi_111223274(LOC111223274),ncbi_111223969(Hmmr),ncbi_111235568(F2),ncbi_111236011(GPR37),ncbi_111237521(FGA),ncbi_111240018(FGB)	ncbi_111240005(LOC111240005)
GO:0008150	Biological Process	GO:0009987	cellular process	31	2	ncbi_111216574(fgg),ncbi_111218168(hpx),ncbi_111218781(Ackr3),ncbi_111220190(rbp4a),ncbi_111220593(Habp2),ncbi_111220634(FBLN7),ncbi_111221181(lys),ncbi_111221528(Helz2),ncbi_111223274(LOC111223274),ncbi_111223332(--),ncbi_111223969(Hmmr),ncbi_111225563(Serpina10),ncbi_111227489(FETUB),ncbi_111230334(uox),ncbi_111231161(CYP8B1),ncbi_111231429(Serping1),ncbi_111232370(tdo2a),ncbi_111232795(Rbp2),n…	ncbi_111232013(YJEFN3),ncbi_111240005(LOC111240005)
GO:0003674	Molecular Function	GO:0098772	molecular function regulator	10	1	ncbi_111223969(Hmmr),ncbi_111225563(Serpina10),ncbi_111227489(FETUB),ncbi_111229407(c3),ncbi_111231429(Serping1),ncbi_111235568(F2),ncbi_111236492(SERPIND1),ncbi_111238726(spp2),ncbi_111238766(Ambp),ncbi_111239822(AHSG)	ncbi_111231219(LOC111231219)
GO:0003674	Molecular Function	GO:0090729	toxin activity	1	0	ncbi_111232800(apoa1)	--
GO:0003674	Molecular Function	GO:0005198	structural molecule activity	5	0	ncbi_111216574(fgg),ncbi_111223274(LOC111223274),ncbi_111232800(apoa1),ncbi_111237521(FGA),ncbi_111240018(FGB)	--
GO:0003674	Molecular Function	GO:0140104	molecular carrier activity	1	0	ncbi_111238969(tf)	--
GO:0003674	Molecular Function	GO:0060090	molecular adaptor activity	2	0	ncbi_111237521(FGA),ncbi_111240018(FGB)	--
GO:0003674	Molecular Function	GO:0005215	transporter activity	7	0	ncbi_111218168(hpx),ncbi_111220190(rbp4a),ncbi_111231161(CYP8B1),ncbi_111232800(apoa1),ncbi_111236873(APOB),ncbi_111238969(tf),ncbi_111240106(ucp2)	--
GO:0003674	Molecular Function	GO:0045182	translation regulator activity	1	0	ncbi_111225563(Serpina10)	--
GO:0003674	Molecular Function	GO:0060089	molecular transducer activity	4	0	ncbi_111218781(Ackr3),ncbi_111234364(CFB),ncbi_111235568(F2),ncbi_111236011(GPR37)	--
GO:0003674	Molecular Function	GO:0140657	ATP-dependent activity	3	0	ncbi_111221528(Helz2),ncbi_111232800(apoa1),ncbi_111238969(tf)	--
GO:0003674	Molecular Function	GO:0003824	catalytic activity	16	4	ncbi_111219831(Habp2),ncbi_111220162(TYR),ncbi_111220593(Habp2),ncbi_111221181(lys),ncbi_111221528(Helz2),ncbi_111223201(Klkb1),ncbi_111223274(LOC111223274),ncbi_111230334(uox),ncbi_111231161(CYP8B1),ncbi_111232370(tdo2a),ncbi_111232800(apoa1),ncbi_111234364(CFB),ncbi_111234755(EPHX2),ncbi_111235568(F2),ncbi_111237521(FGA),ncbi_111237759(bhmt)	ncbi_111218943(SLC25A22),ncbi_111231219(LOC111231219),ncbi_111232013(YJEFN3),ncbi_111240005(LOC111240005)
GO:0003674	Molecular Function	GO:0140110	transcription regulator activity	1	0	ncbi_111221528(Helz2)	--
GO:0003674	Molecular Function	GO:0005488	binding	26	3	ncbi_111216574(fgg),ncbi_111218168(hpx),ncbi_111220190(rbp4a),ncbi_111220593(Habp2),ncbi_111220634(FBLN7),ncbi_111221528(Helz2),ncbi_111223226(S100a4),ncbi_111223274(LOC111223274),ncbi_111223332(--),ncbi_111223969(Hmmr),ncbi_111225563(Serpina10),ncbi_111231161(CYP8B1),ncbi_111232370(tdo2a),ncbi_111232795(Rbp2),ncbi_111232800(apoa1),ncbi_111234755(EPHX2),ncbi_111235568(F2),ncbi_111235784(fabp10a),…	ncbi_111231219(LOC111231219),ncbi_111232013(YJEFN3),ncbi_111240005(LOC111240005)
GO:0005575	Cellular Component	GO:0044423	virion component	2	0	ncbi_111223274(LOC111223274),ncbi_111232800(apoa1)	--
GO:0005575	Cellular Component	GO:0110165	cellular anatomical entity	36	2	ncbi_111216574(fgg),ncbi_111218168(hpx),ncbi_111218781(Ackr3),ncbi_111220190(rbp4a),ncbi_111220593(Habp2),ncbi_111220634(FBLN7),ncbi_111221181(lys),ncbi_111221528(Helz2),ncbi_111223226(S100a4),ncbi_111223274(LOC111223274),ncbi_111223332(--),ncbi_111223969(Hmmr),ncbi_111225563(Serpina10),ncbi_111227489(FETUB),ncbi_111229407(c3),ncbi_111230334(uox),ncbi_111231161(CYP8B1),ncbi_111231429(Serping1),nc…	ncbi_111231219(LOC111231219),ncbi_111232013(YJEFN3)
GO:0005575	Cellular Component	GO:0032991	protein-containing complex	11	0	ncbi_111216574(fgg),ncbi_111220190(rbp4a),ncbi_111221528(Helz2),ncbi_111223226(S100a4),ncbi_111223274(LOC111223274),ncbi_111232800(apoa1),ncbi_111237521(FGA),ncbi_111238726(spp2),ncbi_111238969(tf),ncbi_111239995(c9),ncbi_111240018(FGB)	--
FⅢ vs. FⅣ
GO:0008150	Biological Process	GO:0022610	biological adhesion	7	0	ncbi_111216460(CCN2),ncbi_111225047(timp3),ncbi_111227814(vegfaa),ncbi_111232212(FSTL3),ncbi_111234625(TRIM8),ncbi_111236712(--),ncbi_111236863(LAMA1)	--
GO:0008150	Biological Process	GO:0040007	growth	6	0	ncbi_111216460(CCN2),ncbi_111222296(AR),ncbi_111225047(timp3),ncbi_111228532(SEMA7A),ncbi_111228679(phlda2),ncbi_111231290(SEMA4F)	--
GO:0008150	Biological Process	GO:0032502	developmental process	24	0	ncbi_111216460(CCN2),ncbi_111216487(exoc8),ncbi_111216733(AK4),ncbi_111216750(ZNF330),ncbi_111218150(Fmnl2),ncbi_111221130(PSMB7),ncbi_111222296(AR),ncbi_111223003(GALNT4),ncbi_111223187(cyp19a1),ncbi_111225047(timp3),ncbi_111227814(vegfaa),ncbi_111228419(cyp11a1),ncbi_111228532(SEMA7A),ncbi_111228679(phlda2),ncbi_111231057(AQP1),ncbi_111231290(SEMA4F),ncbi_111232212(FSTL3),ncbi_111232998(SLC2A4)…	--
GO:0008150	Biological Process	GO:0044419	biological process involved in interspecies interaction between organisms	7	0	ncbi_111221130(PSMB7),ncbi_111228419(cyp11a1),ncbi_111231057(AQP1),ncbi_111233566(ALPL),ncbi_111234625(TRIM8),ncbi_111235272(SGMS1),ncbi_111239202(cyp17a1)	--
GO:0008150	Biological Process	GO:0040011	locomotion	8	0	ncbi_111216460(CCN2),ncbi_111225047(timp3),ncbi_111227814(vegfaa),ncbi_111228532(SEMA7A),ncbi_111228679(phlda2),ncbi_111231057(AQP1),ncbi_111231290(SEMA4F),ncbi_111236863(LAMA1)	--
GO:0008150	Biological Process	GO:0022414	reproductive process	8	0	ncbi_111216487(exoc8),ncbi_111222296(AR),ncbi_111223187(cyp19a1),ncbi_111228419(cyp11a1),ncbi_111228679(phlda2),ncbi_111232212(FSTL3),ncbi_111233566(ALPL),ncbi_111239202(cyp17a1)	--
GO:0008150	Biological Process	GO:0051704	multi-organism process	9	0	ncbi_111216487(exoc8),ncbi_111221130(PSMB7),ncbi_111222296(AR),ncbi_111228419(cyp11a1),ncbi_111231057(AQP1),ncbi_111232212(FSTL3),ncbi_111233566(ALPL),ncbi_111235272(SGMS1),ncbi_111239202(cyp17a1)	--
GO:0008150	Biological Process	GO:0050896	response to stimulus	32	1	MSTRG.13396(rergl),ncbi_111216460(CCN2),ncbi_111216733(AK4),ncbi_111217579(NUCB1),ncbi_111221130(PSMB7),ncbi_111221528(Helz2),ncbi_111222296(AR),ncbi_111223187(cyp19a1),ncbi_111225047(timp3),ncbi_111227763(MROH1),ncbi_111227814(vegfaa),ncbi_111227886(rft2),ncbi_111228419(cyp11a1),ncbi_111228532(SEMA7A),ncbi_111228679(phlda2),ncbi_111229370(PGAM1),ncbi_111229814(Clpx),ncbi_111231057(AQP1),ncbi_111…	ncbi_111222547(GH)
GO:0008150	Biological Process	GO:0110148	biomineralization	1	0	ncbi_111233566(ALPL)	--
GO:0008150	Biological Process	GO:0000003	reproduction	8	0	ncbi_111216487(exoc8),ncbi_111222296(AR),ncbi_111223187(cyp19a1),ncbi_111228419(cyp11a1),ncbi_111228679(phlda2),ncbi_111232212(FSTL3),ncbi_111233566(ALPL),ncbi_111239202(cyp17a1)	--
GO:0008150	Biological Process	GO:0002376	immune system process	8	0	MSTRG.978(--),ncbi_111216750(ZNF330),ncbi_111221130(PSMB7),ncbi_111227814(vegfaa),ncbi_111228532(SEMA7A),ncbi_111231219(LOC111231219),ncbi_111232212(FSTL3),ncbi_111236712(--)	--
GO:0008150	Biological Process	GO:0032501	multicellular organismal process	21	0	ncbi_111216460(CCN2),ncbi_111216487(exoc8),ncbi_111216733(AK4),ncbi_111216750(ZNF330),ncbi_111222296(AR),ncbi_111223187(cyp19a1),ncbi_111225047(timp3),ncbi_111227814(vegfaa),ncbi_111228419(cyp11a1),ncbi_111228532(SEMA7A),ncbi_111228679(phlda2),ncbi_111231057(AQP1),ncbi_111231290(SEMA4F),ncbi_111232212(FSTL3),ncbi_111233566(ALPL),ncbi_111233802(--),ncbi_111235774(FHL3),ncbi_111236863(LAMA1),ncbi_1…	--
GO:0008150	Biological Process	GO:0051179	localization	20	2	ncbi_111216460(CCN2),ncbi_111216487(exoc8),ncbi_111217579(NUCB1),ncbi_111221528(Helz2),ncbi_111222296(AR),ncbi_111225047(timp3),ncbi_111227628(CDCP1),ncbi_111227763(MROH1),ncbi_111227814(vegfaa),ncbi_111227886(rft2),ncbi_111228679(phlda2),ncbi_111229814(Clpx),ncbi_111229839(KCND2),ncbi_111231057(AQP1),ncbi_111232643(SLC4A11),ncbi_111232998(SLC2A4),ncbi_111233802(--),ncbi_111236863(LAMA1),ncbi_111…	ncbi_111228019(tmem175),ncbi_111233239(CLCN1)
GO:0008150	Biological Process	GO:0008152	metabolic process	38	3	ncbi_111216460(CCN2),ncbi_111216487(exoc8),ncbi_111216733(AK4),ncbi_111217579(NUCB1),ncbi_111221130(PSMB7),ncbi_111221528(Helz2),ncbi_111221586(cetA),ncbi_111222296(AR),ncbi_111223003(GALNT4),ncbi_111223187(cyp19a1),ncbi_111224649(DHX57),ncbi_111225047(timp3),ncbi_111227814(vegfaa),ncbi_111228419(cyp11a1),ncbi_111228532(SEMA7A),ncbi_111228679(phlda2),ncbi_111229370(PGAM1),ncbi_111229814(Clpx),ncb…	ncbi_111229500(KIAA1549),ncbi_111240014(Chit1),ncbi_111240318(Pax1)
GO:0008150	Biological Process	GO:0007610	behavior	2	0	ncbi_111222296(AR),ncbi_111228419(cyp11a1)	--
GO:0008150	Biological Process	GO:0023052	signaling	16	1	MSTRG.13396(rergl),ncbi_111216460(CCN2),ncbi_111216487(exoc8),ncbi_111222296(AR),ncbi_111225047(timp3),ncbi_111227814(vegfaa),ncbi_111228532(SEMA7A),ncbi_111228679(phlda2),ncbi_111229370(PGAM1),ncbi_111231057(AQP1),ncbi_111231290(SEMA4F),ncbi_111232212(FSTL3),ncbi_111233802(--),ncbi_111235272(SGMS1),ncbi_111236863(LAMA1),ncbi_111240125(FAM13A)	ncbi_111222547(GH)
GO:0008150	Biological Process	GO:0016032	viral process	1	0	ncbi_111221130(PSMB7)	--
GO:0008150	Biological Process	GO:0048518	positive regulation of biological process	12	0	ncbi_111216460(CCN2),ncbi_111221528(Helz2),ncbi_111222296(AR),ncbi_111225047(timp3),ncbi_111227814(vegfaa),ncbi_111228532(SEMA7A),ncbi_111229814(Clpx),ncbi_111231057(AQP1),ncbi_111232212(FSTL3),ncbi_111235272(SGMS1),ncbi_111236712(--),ncbi_111239202(cyp17a1)	--
GO:0008150	Biological Process	GO:0065007	biological regulation	27	3	MSTRG.13396(rergl),ncbi_111216460(CCN2),ncbi_111216487(exoc8),ncbi_111217579(NUCB1),ncbi_111218150(Fmnl2),ncbi_111221528(Helz2),ncbi_111222296(AR),ncbi_111225047(timp3),ncbi_111227763(MROH1),ncbi_111227814(vegfaa),ncbi_111228419(cyp11a1),ncbi_111228532(SEMA7A),ncbi_111228679(phlda2),ncbi_111229370(PGAM1),ncbi_111229814(Clpx),ncbi_111231057(AQP1),ncbi_111231290(SEMA4F),ncbi_111232212(FSTL3),ncbi_1…	ncbi_111222547(GH),ncbi_111228019(tmem175),ncbi_111240318(Pax1)
GO:0008150	Biological Process	GO:0050789	regulation of biological process	25	2	MSTRG.13396(rergl),ncbi_111216460(CCN2),ncbi_111216487(exoc8),ncbi_111217579(NUCB1),ncbi_111218150(Fmnl2),ncbi_111221528(Helz2),ncbi_111222296(AR),ncbi_111225047(timp3),ncbi_111227763(MROH1),ncbi_111227814(vegfaa),ncbi_111228532(SEMA7A),ncbi_111228679(phlda2),ncbi_111229370(PGAM1),ncbi_111229814(Clpx),ncbi_111231057(AQP1),ncbi_111231290(SEMA4F),ncbi_111232212(FSTL3),ncbi_111233802(--),ncbi_111235…	ncbi_111222547(GH),ncbi_111240318(Pax1)
GO:0008150	Biological Process	GO:0009987	cellular process	47	5	MSTRG.13396(rergl),ncbi_111216460(CCN2),ncbi_111216487(exoc8),ncbi_111216733(AK4),ncbi_111217579(NUCB1),ncbi_111218150(Fmnl2),ncbi_111221130(PSMB7),ncbi_111221528(Helz2),ncbi_111221586(cetA),ncbi_111222296(AR),ncbi_111223003(GALNT4),ncbi_111224649(DHX57),ncbi_111225047(timp3),ncbi_111227628(CDCP1),ncbi_111227763(MROH1),ncbi_111227814(vegfaa),ncbi_111227886(rft2),ncbi_111228419(cyp11a1),ncbi_11122…	ncbi_111222547(GH),ncbi_111228019(tmem175),ncbi_111229500(KIAA1549),ncbi_111233239(CLCN1),ncbi_111240318(Pax1)
GO:0008150	Biological Process	GO:0048519	negative regulation of biological process	8	0	ncbi_111216460(CCN2),ncbi_111222296(AR),ncbi_111225047(timp3),ncbi_111231057(AQP1),ncbi_111231290(SEMA4F),ncbi_111232212(FSTL3),ncbi_111235272(SGMS1),ncbi_111237218(PTPN14)	--
GO:0003674	Molecular Function	GO:0140657	ATP-dependent activity	7	0	ncbi_111216733(AK4),ncbi_111221130(PSMB7),ncbi_111221528(Helz2),ncbi_111224649(DHX57),ncbi_111229814(Clpx),ncbi_111230425(IFI44L),ncbi_111237538(Gimap8)	--
GO:0003674	Molecular Function	GO:0038024	cargo receptor activity	1	0	ncbi_111239227(PRSS12)	--
GO:0003674	Molecular Function	GO:0098772	molecular function regulator	7	1	ncbi_111216460(CCN2),ncbi_111225047(timp3),ncbi_111227814(vegfaa),ncbi_111229814(Clpx),ncbi_111231219(LOC111231219),ncbi_111233802(--),ncbi_111240125(FAM13A)	ncbi_111222547(GH)
GO:0003674	Molecular Function	GO:0005215	transporter activity	7	2	ncbi_111227886(rft2),ncbi_111229814(Clpx),ncbi_111229839(KCND2),ncbi_111231057(AQP1),ncbi_111232643(SLC4A11),ncbi_111232998(SLC2A4),ncbi_111237538(Gimap8)	ncbi_111228019(tmem175),ncbi_111233239(CLCN1)
GO:0003674	Molecular Function	GO:0005198	structural molecule activity	4	0	ncbi_111221130(PSMB7),ncbi_111229814(Clpx),ncbi_111234625(TRIM8),ncbi_111236863(LAMA1)	--
GO:0003674	Molecular Function	GO:0003824	catalytic activity	27	1	ncbi_111216733(AK4),ncbi_111221130(PSMB7),ncbi_111221528(Helz2),ncbi_111221586(cetA),ncbi_111223003(GALNT4),ncbi_111223187(cyp19a1),ncbi_111224649(DHX57),ncbi_111227346(HS3ST1),ncbi_111227814(vegfaa),ncbi_111228419(cyp11a1),ncbi_111229814(Clpx),ncbi_111230425(IFI44L),ncbi_111231219(LOC111231219),ncbi_111231740(Ubr7),ncbi_111232017(uck2a),ncbi_111233566(ALPL),ncbi_111233571(gpd1),ncbi_111234331(al…	ncbi_111228224(Cyp2f2)
GO:0003674	Molecular Function	GO:0005488	binding	42	4	MSTRG.13396(rergl),ncbi_111216460(CCN2),ncbi_111216487(exoc8),ncbi_111216733(AK4),ncbi_111216750(ZNF330),ncbi_111217579(NUCB1),ncbi_111218150(Fmnl2),ncbi_111221528(Helz2),ncbi_111221586(cetA),ncbi_111221962(MYL9),ncbi_111222296(AR),ncbi_111223003(GALNT4),ncbi_111223187(cyp19a1),ncbi_111224649(DHX57),ncbi_111225047(timp3),ncbi_111227763(MROH1),ncbi_111227814(vegfaa),ncbi_111228419(cyp11a1),ncbi_11…	ncbi_111222547(GH),ncbi_111228224(Cyp2f2),ncbi_111240014(Chit1),ncbi_111240318(Pax1)
GO:0003674	Molecular Function	GO:0140110	transcription regulator activity	3	0	ncbi_111221528(Helz2),ncbi_111222296(AR),ncbi_111237218(PTPN14)	--
GO:0003674	Molecular Function	GO:0060089	molecular transducer activity	1	0	ncbi_111222296(AR)	--
GO:0005575	Cellular Component	GO:0044423	virion component	2	0	ncbi_111234625(TRIM8),ncbi_111236712(--)	--
GO:0005575	Cellular Component	GO:0110165	cellular anatomical entity	50	5	ncbi_111216460(CCN2),ncbi_111216487(exoc8),ncbi_111216733(AK4),ncbi_111216750(ZNF330),ncbi_111217396(SLC6A6),ncbi_111217579(NUCB1),ncbi_111218150(Fmnl2),ncbi_111218986(SLC6A8),ncbi_111221130(PSMB7),ncbi_111221528(Helz2),ncbi_111222296(AR),ncbi_111222649(SLC6A13),ncbi_111223003(GALNT4),ncbi_111223187(cyp19a1),ncbi_111224649(DHX57),ncbi_111225047(timp3),ncbi_111227346(HS3ST1),ncbi_111227628(CDCP1),…	ncbi_111218514(slain1),ncbi_111222547(GH),ncbi_111228019(tmem175),ncbi_111233239(CLCN1),ncbi_111240014(Chit1)
GO:0005575	Cellular Component	GO:0032991	protein-containing complex	8	0	ncbi_111216487(exoc8),ncbi_111221130(PSMB7),ncbi_111221528(Helz2),ncbi_111222296(AR),ncbi_111229814(Clpx),ncbi_111234625(TRIM8),ncbi_111236863(LAMA1),ncbi_111237538(Gimap8)	--
FⅡ vs FⅣ
GO:0008150	Biological Process	GO:0022610	biological adhesion	99	1	ncbi_111216402(UTRN),ncbi_111216460(CCN2),ncbi_111216574(fgg),ncbi_111216823(ACTN4),ncbi_111216866(Axl),ncbi_111216899(tgfb1),ncbi_111217091(EPHB3),ncbi_111217383(PLXND1),ncbi_111217440(coro1ca),ncbi_111217480(Stat3),ncbi_111217774(Igfals),ncbi_111218062(ITGAV),ncbi_111218163(LIMS1),ncbi_111218394(EPB41L5),ncbi_111219012(Acvrl1),ncbi_111219465(DAG1),ncbi_111219585(PRKAR1A),ncbi_111219796(CD276),n…	ncbi_111217119(CLDN14)
GO:0008150	Biological Process	GO:0040011	locomotion	122	2	MSTRG.19933(FCER1G),ncbi_111216460(CCN2),ncbi_111216566(EDNRA),ncbi_111216599(TLR2),ncbi_111216616(GAB1),ncbi_111216669(ANXA5),ncbi_111216823(ACTN4),ncbi_111216840(--),ncbi_111216866(Axl),ncbi_111216899(tgfb1),ncbi_111217091(EPHB3),ncbi_111217383(PLXND1),ncbi_111217440(coro1ca),ncbi_111217480(Stat3),ncbi_111218062(ITGAV),ncbi_111218291(mycbp2),ncbi_111218376(CHMP2B),ncbi_111218394(EPB41L5),ncbi_1…	ncbi_111227036(OCM),ncbi_111237912(eng2a)
GO:0008150	Biological Process	GO:0044419	biological process involved in interspecies interaction between organisms	105	1	MSTRG.19933(FCER1G),ncbi_111216455(VTA1),ncbi_111216566(EDNRA),ncbi_111216574(fgg),ncbi_111216599(TLR2),ncbi_111216866(Axl),ncbi_111216885(IL1RAP),ncbi_111216899(tgfb1),ncbi_111216977(EIF4H),ncbi_111217125(RSF1),ncbi_111217440(coro1ca),ncbi_111217480(Stat3),ncbi_111217582(Ifi35),ncbi_111218062(ITGAV),ncbi_111218376(CHMP2B),ncbi_111218444(Ifih1),ncbi_111218786(Tfpi),ncbi_111219465(DAG1),ncbi_11121…	ncbi_111233666(PIK3R4)
GO:0008150	Biological Process	GO:0051179	localization	361	7	MSTRG.19933(FCER1G),ncbi_111216402(UTRN),ncbi_111216455(VTA1),ncbi_111216460(CCN2),ncbi_111216487(exoc8),ncbi_111216491(CERS1),ncbi_111216563(trip10),ncbi_111216566(EDNRA),ncbi_111216574(fgg),ncbi_111216599(TLR2),ncbi_111216616(GAB1),ncbi_111216669(ANXA5),ncbi_111216823(ACTN4),ncbi_111216866(Axl),ncbi_111216885(IL1RAP),ncbi_111216899(tgfb1),ncbi_111217031(RNF13),ncbi_111217062(SLC25A14),ncbi_1112…	ncbi_111227036(OCM),ncbi_111232079(ATP8B1),ncbi_111233239(CLCN1),ncbi_111233572(pacsin1b),ncbi_111233666(PIK3R4),ncbi_111237485(skor1b),ncbi_111239973(--)
GO:0008150	Biological Process	GO:0002376	immune system process	145	1	MSTRG.19933(FCER1G),MSTRG.978(--),ncbi_111216455(VTA1),ncbi_111216566(EDNRA),ncbi_111216574(fgg),ncbi_111216599(TLR2),ncbi_111216750(ZNF330),ncbi_111216866(Axl),ncbi_111216885(IL1RAP),ncbi_111216899(tgfb1),ncbi_111217091(EPHB3),ncbi_111217440(coro1ca),ncbi_111217480(Stat3),ncbi_111217582(Ifi35),ncbi_111218062(ITGAV),ncbi_111218345(slc40a1),ncbi_111218444(Ifih1),ncbi_111218703(NFE2L2),ncbi_1112192…	ncbi_111233666(PIK3R4)
GO:0008150	Biological Process	GO:0032502	developmental process	317	8	MSTRG.25460(--),ncbi_111216345(Ino80),ncbi_111216402(UTRN),ncbi_111216455(VTA1),ncbi_111216460(CCN2),ncbi_111216487(exoc8),ncbi_111216491(CERS1),ncbi_111216557(CTH),ncbi_111216566(EDNRA),ncbi_111216574(fgg),ncbi_111216599(TLR2),ncbi_111216616(GAB1),ncbi_111216633(PDLIM3),ncbi_111216728(HHIP),ncbi_111216750(ZNF330),ncbi_111216823(ACTN4),ncbi_111216840(--),ncbi_111216866(Axl),ncbi_111216885(IL1RAP)…	ncbi_111221375(Taf9),ncbi_111224127(Phox2a),ncbi_111227036(OCM),ncbi_111232145(CPAMD8),ncbi_111233572(pacsin1b),ncbi_111233666(PIK3R4),ncbi_111237485(skor1b),ncbi_111237912(eng2a)
GO:0008150	Biological Process	GO:0048518	positive regulation of biological process	249	8	MSTRG.19933(FCER1G),ncbi_111216345(Ino80),ncbi_111216402(UTRN),ncbi_111216455(VTA1),ncbi_111216460(CCN2),ncbi_111216491(CERS1),ncbi_111216557(CTH),ncbi_111216566(EDNRA),ncbi_111216574(fgg),ncbi_111216599(TLR2),ncbi_111216616(GAB1),ncbi_111216669(ANXA5),ncbi_111216823(ACTN4),ncbi_111216866(Axl),ncbi_111216885(IL1RAP),ncbi_111216899(tgfb1),ncbi_111217091(EPHB3),ncbi_111217125(RSF1),ncbi_111217273(N…	ncbi_111218385(CSRNP3),ncbi_111221375(Taf9),ncbi_111224127(Phox2a),ncbi_111227036(OCM),ncbi_111233572(pacsin1b),ncbi_111233666(PIK3R4),ncbi_111237485(skor1b),ncbi_111237912(eng2a)
GO:0008150	Biological Process	GO:0050896	response to stimulus	431	12	MSTRG.19933(FCER1G),ncbi_111216345(Ino80),ncbi_111216402(UTRN),ncbi_111216455(VTA1),ncbi_111216460(CCN2),ncbi_111216491(CERS1),ncbi_111216557(CTH),ncbi_111216566(EDNRA),ncbi_111216574(fgg),ncbi_111216599(TLR2),ncbi_111216616(GAB1),ncbi_111216633(PDLIM3),ncbi_111216669(ANXA5),ncbi_111216728(HHIP),ncbi_111216823(ACTN4),ncbi_111216840(--),ncbi_111216866(Axl),ncbi_111216885(IL1RAP),ncbi_111216899(tgf…	ncbi_111221375(Taf9),ncbi_111222450(Gyc88E),ncbi_111225173(CPNE2),ncbi_111225372(GALR1),ncbi_111227036(OCM),ncbi_111232904(CMKLR1),ncbi_111233572(pacsin1b),ncbi_111233666(PIK3R4),ncbi_111234034(CMKLR1),ncbi_111235229(DACH1),ncbi_111237485(skor1b),ncbi_111237912(eng2a)
GO:0008150	Biological Process	GO:0051704	multi-organism process	119	3	ncbi_111216455(VTA1),ncbi_111216487(exoc8),ncbi_111216566(EDNRA),ncbi_111216599(TLR2),ncbi_111216866(Axl),ncbi_111216899(tgfb1),ncbi_111216977(EIF4H),ncbi_111217480(Stat3),ncbi_111218062(ITGAV),ncbi_111218376(CHMP2B),ncbi_111218444(Ifih1),ncbi_111218781(Ackr3),ncbi_111218786(Tfpi),ncbi_111219392(RPLP2),ncbi_111219465(DAG1),ncbi_111219585(PRKAR1A),ncbi_111219667(myo-3),ncbi_111219689(acta1b),ncbi_…	ncbi_111221375(Taf9),ncbi_111225372(GALR1),ncbi_111232079(ATP8B1)
GO:0008150	Biological Process	GO:0032501	multicellular organismal process	311	9	MSTRG.19933(FCER1G),MSTRG.25460(--),ncbi_111216402(UTRN),ncbi_111216455(VTA1),ncbi_111216460(CCN2),ncbi_111216487(exoc8),ncbi_111216491(CERS1),ncbi_111216557(CTH),ncbi_111216566(EDNRA),ncbi_111216574(fgg),ncbi_111216599(TLR2),ncbi_111216616(GAB1),ncbi_111216633(PDLIM3),ncbi_111216669(ANXA5),ncbi_111216728(HHIP),ncbi_111216750(ZNF330),ncbi_111216840(--),ncbi_111216866(Axl),ncbi_111216885(IL1RAP),n…	ncbi_111221375(Taf9),ncbi_111224127(Phox2a),ncbi_111225372(GALR1),ncbi_111227036(OCM),ncbi_111232145(CPAMD8),ncbi_111233572(pacsin1b),ncbi_111233666(PIK3R4),ncbi_111237485(skor1b),ncbi_111237912(eng2a)
GO:0008150	Biological Process	GO:0040007	growth	68	2	ncbi_111216345(Ino80),ncbi_111216460(CCN2),ncbi_111216557(CTH),ncbi_111216599(TLR2),ncbi_111216899(tgfb1),ncbi_111216977(EIF4H),ncbi_111217273(NCOA3),ncbi_111217480(Stat3),ncbi_111218291(mycbp2),ncbi_111218394(EPB41L5),ncbi_111219012(Acvrl1),ncbi_111219465(DAG1),ncbi_111219585(PRKAR1A),ncbi_111219970(SALL1),ncbi_111220190(rbp4a),ncbi_111220608(Golga4),ncbi_111220625(kmo),ncbi_111220835(Eppk1),ncb…	ncbi_111221375(Taf9),ncbi_111227036(OCM)
GO:0008150	Biological Process	GO:0000003	reproduction	110	2	ncbi_111216455(VTA1),ncbi_111216487(exoc8),ncbi_111216566(EDNRA),ncbi_111216616(GAB1),ncbi_111216669(ANXA5),ncbi_111216866(Axl),ncbi_111216899(tgfb1),ncbi_111216977(EIF4H),ncbi_111217069(ARHGEF12),ncbi_111217125(RSF1),ncbi_111217273(NCOA3),ncbi_111217480(Stat3),ncbi_111217506(ARHGAP23),ncbi_111218062(ITGAV),ncbi_111218444(Ifih1),ncbi_111219585(PRKAR1A),ncbi_111219651(grid2ip),ncbi_111219667(myo-3…	ncbi_111221375(Taf9),ncbi_111232079(ATP8B1)
GO:0008150	Biological Process	GO:0022414	reproductive process	97	2	ncbi_111216455(VTA1),ncbi_111216487(exoc8),ncbi_111216566(EDNRA),ncbi_111216616(GAB1),ncbi_111216669(ANXA5),ncbi_111216866(Axl),ncbi_111216899(tgfb1),ncbi_111216977(EIF4H),ncbi_111217125(RSF1),ncbi_111217273(NCOA3),ncbi_111217480(Stat3),ncbi_111218062(ITGAV),ncbi_111218444(Ifih1),ncbi_111219585(PRKAR1A),ncbi_111219667(myo-3),ncbi_111219946(TGFB1I1),ncbi_111219970(SALL1),ncbi_111220190(rbp4a),ncbi…	ncbi_111221375(Taf9),ncbi_111232079(ATP8B1)
GO:0008150	Biological Process	GO:0023052	signaling	286	9	MSTRG.19933(FCER1G),ncbi_111216460(CCN2),ncbi_111216487(exoc8),ncbi_111216491(CERS1),ncbi_111216557(CTH),ncbi_111216566(EDNRA),ncbi_111216574(fgg),ncbi_111216599(TLR2),ncbi_111216616(GAB1),ncbi_111216669(ANXA5),ncbi_111216728(HHIP),ncbi_111216823(ACTN4),ncbi_111216866(Axl),ncbi_111216885(IL1RAP),ncbi_111216899(tgfb1),ncbi_111217091(EPHB3),ncbi_111217273(NCOA3),ncbi_111217310(IQSEC1),ncbi_11121738…	ncbi_111221375(Taf9),ncbi_111222450(Gyc88E),ncbi_111225372(GALR1),ncbi_111232904(CMKLR1),ncbi_111233572(pacsin1b),ncbi_111233666(PIK3R4),ncbi_111234034(CMKLR1),ncbi_111235229(DACH1),ncbi_111237485(skor1b)
GO:0008150	Biological Process	GO:0016032	viral process	40	0	ncbi_111216455(VTA1),ncbi_111216563(trip10),ncbi_111216866(Axl),ncbi_111216899(tgfb1),ncbi_111216977(EIF4H),ncbi_111217125(RSF1),ncbi_111217480(Stat3),ncbi_111218062(ITGAV),ncbi_111218376(CHMP2B),ncbi_111218444(Ifih1),ncbi_111219465(DAG1),ncbi_111219974(CALCOCO2),ncbi_111220062(Trim8),ncbi_111220099(CCPG1),ncbi_111220618(eif3a),ncbi_111220855(GABBR1),ncbi_111220941(kpna5),ncbi_111221084(IL6ST),nc…	--
GO:0008150	Biological Process	GO:0048511	rhythmic process	19	1	ncbi_111216866(Axl),ncbi_111221360(SERPINF1),ncbi_111221450(Lipc),ncbi_111222748(Adamts1),ncbi_111224020(PPARG),ncbi_111224669(NAMPT),ncbi_111226317(Prkaa2),ncbi_111227829(Has2),ncbi_111227996(Gfpt1),ncbi_111228876(star),ncbi_111231258(Egfr),ncbi_111233644(PGR),ncbi_111234971(ada),ncbi_111235178(Tnfrsf4),ncbi_111235251(PTGER3),ncbi_111235327(PTEN),ncbi_111236823(esr1),ncbi_111237298(TNFRSF11A),nc…	ncbi_111230437(ENOX1)
GO:0008150	Biological Process	GO:0050789	regulation of biological process	461	15	MSTRG.19933(FCER1G),ncbi_111216345(Ino80),ncbi_111216402(UTRN),ncbi_111216455(VTA1),ncbi_111216460(CCN2),ncbi_111216487(exoc8),ncbi_111216491(CERS1),ncbi_111216557(CTH),ncbi_111216566(EDNRA),ncbi_111216574(fgg),ncbi_111216599(TLR2),ncbi_111216616(GAB1),ncbi_111216669(ANXA5),ncbi_111216728(HHIP),ncbi_111216823(ACTN4),ncbi_111216840(--),ncbi_111216866(Axl),ncbi_111216885(IL1RAP),ncbi_111216899(tgfb…	ncbi_111218385(CSRNP3),ncbi_111221375(Taf9),ncbi_111222450(Gyc88E),ncbi_111224127(Phox2a),ncbi_111225372(GALR1),ncbi_111227036(OCM),ncbi_111232145(CPAMD8),ncbi_111232904(CMKLR1),ncbi_111233572(pacsin1b),ncbi_111233612(Hes5),ncbi_111233666(PIK3R4),ncbi_111234034(CMKLR1),ncbi_111235229(DACH1),ncbi_111237485(skor1b),ncbi_111237912(eng2a)
GO:0008150	Biological Process	GO:0065007	biological regulation	482	16	MSTRG.19933(FCER1G),ncbi_111216345(Ino80),ncbi_111216402(UTRN),ncbi_111216455(VTA1),ncbi_111216460(CCN2),ncbi_111216487(exoc8),ncbi_111216491(CERS1),ncbi_111216557(CTH),ncbi_111216566(EDNRA),ncbi_111216574(fgg),ncbi_111216599(TLR2),ncbi_111216616(GAB1),ncbi_111216669(ANXA5),ncbi_111216728(HHIP),ncbi_111216823(ACTN4),ncbi_111216840(--),ncbi_111216866(Axl),ncbi_111216885(IL1RAP),ncbi_111216899(tgfb…	ncbi_111218385(CSRNP3),ncbi_111221375(Taf9),ncbi_111222450(Gyc88E),ncbi_111224127(Phox2a),ncbi_111225372(GALR1),ncbi_111227036(OCM),ncbi_111232079(ATP8B1),ncbi_111232145(CPAMD8),ncbi_111232904(CMKLR1),ncbi_111233572(pacsin1b),ncbi_111233612(Hes5),ncbi_111233666(PIK3R4),ncbi_111234034(CMKLR1),ncbi_111235229(DACH1),ncbi_111237485(skor1b),ncbi_111237912(eng2a)
GO:0008150	Biological Process	GO:0048519	negative regulation of biological process	204	6	MSTRG.19933(FCER1G),ncbi_111216345(Ino80),ncbi_111216460(CCN2),ncbi_111216491(CERS1),ncbi_111216557(CTH),ncbi_111216566(EDNRA),ncbi_111216574(fgg),ncbi_111216599(TLR2),ncbi_111216669(ANXA5),ncbi_111216728(HHIP),ncbi_111216823(ACTN4),ncbi_111216866(Axl),ncbi_111216899(tgfb1),ncbi_111217125(RSF1),ncbi_111217273(NCOA3),ncbi_111217312(baz2a),ncbi_111217383(PLXND1),ncbi_111217440(coro1ca),ncbi_1112174…	ncbi_111218385(CSRNP3),ncbi_111221375(Taf9),ncbi_111232145(CPAMD8),ncbi_111233572(pacsin1b),ncbi_111237485(skor1b),ncbi_111237912(eng2a)
GO:0008150	Biological Process	GO:0110148	biomineralization	6	0	ncbi_111216899(tgfb1),ncbi_111218345(slc40a1),ncbi_111219796(CD276),ncbi_111229011(AHSG),ncbi_111233566(ALPL),ncbi_111234215(--)	--
GO:0008150	Biological Process	GO:0019740	nitrogen utilization	1	0	ncbi_111229295(Pnpla6)	--
GO:0008150	Biological Process	GO:0098754	detoxification	5	0	ncbi_111218703(NFE2L2),ncbi_111219930(vat1),ncbi_111225415(ADH5),ncbi_111232480(CLIC2),ncbi_111232878(NUDT8)	--
GO:0008150	Biological Process	GO:0008152	metabolic process	530	18	MSTRG.19933(FCER1G),ncbi_111216345(Ino80),ncbi_111216455(VTA1),ncbi_111216460(CCN2),ncbi_111216487(exoc8),ncbi_111216491(CERS1),ncbi_111216557(CTH),ncbi_111216566(EDNRA),ncbi_111216574(fgg),ncbi_111216599(TLR2),ncbi_111216616(GAB1),ncbi_111216633(PDLIM3),ncbi_111216823(ACTN4),ncbi_111216840(--),ncbi_111216866(Axl),ncbi_111216885(IL1RAP),ncbi_111216899(tgfb1),ncbi_111216977(EIF4H),ncbi_111217031(R…	ncbi_111218385(CSRNP3),ncbi_111221375(Taf9),ncbi_111222450(Gyc88E),ncbi_111224127(Phox2a),ncbi_111224291(Prkg1),ncbi_111229525(zgc:112234),ncbi_111230437(ENOX1),ncbi_111232079(ATP8B1),ncbi_111232145(CPAMD8),ncbi_111233612(Hes5),ncbi_111233666(PIK3R4),ncbi_111234966(TUBA1A),ncbi_111235492(Capn15),ncbi_111236352(TTLL2),ncbi_111237485(skor1b),ncbi_111237912(eng2a),ncbi_111239973(--),ncbi_111240014(C…
GO:0008150	Biological Process	GO:0043473	pigmentation	4	0	ncbi_111218291(mycbp2),ncbi_111220625(kmo),ncbi_111228586(impdh1a),ncbi_111232370(tdo2a)	--
GO:0008150	Biological Process	GO:0007610	behavior	28	0	ncbi_111216599(TLR2),ncbi_111217480(Stat3),ncbi_111218291(mycbp2),ncbi_111219585(PRKAR1A),ncbi_111219946(TGFB1I1),ncbi_111220391(ITGA3),ncbi_111220618(eif3a),ncbi_111221360(SERPINF1),ncbi_111221486(Slc11a2),ncbi_111222296(AR),ncbi_111225171(CCND2),ncbi_111227670(Oxr1),ncbi_111228213(ITGB1),ncbi_111228384(igf2),ncbi_111228876(star),ncbi_111229210(Tmod1),ncbi_111229865(borcs5),ncbi_111231258(Egfr),…	--
GO:0008150	Biological Process	GO:0009987	cellular process	697	25	MSTRG.19933(FCER1G),ncbi_111216345(Ino80),ncbi_111216402(UTRN),ncbi_111216455(VTA1),ncbi_111216460(CCN2),ncbi_111216487(exoc8),ncbi_111216491(CERS1),ncbi_111216557(CTH),ncbi_111216563(trip10),ncbi_111216566(EDNRA),ncbi_111216574(fgg),ncbi_111216599(TLR2),ncbi_111216616(GAB1),ncbi_111216633(PDLIM3),ncbi_111216669(ANXA5),ncbi_111216728(HHIP),ncbi_111216823(ACTN4),ncbi_111216840(--),ncbi_111216866(A…	ncbi_111217119(CLDN14),ncbi_111218385(CSRNP3),ncbi_111221375(Taf9),ncbi_111222450(Gyc88E),ncbi_111224127(Phox2a),ncbi_111224291(Prkg1),ncbi_111225173(CPNE2),ncbi_111225372(GALR1),ncbi_111227036(OCM),ncbi_111229525(zgc:112234),ncbi_111230312(baiap2l2),ncbi_111232079(ATP8B1),ncbi_111232145(CPAMD8),ncbi_111232904(CMKLR1),ncbi_111233239(CLCN1),ncbi_111233572(pacsin1b),ncbi_111233612(Hes5),ncbi_111233…
GO:0008150	Biological Process	GO:0051703	biological process involved in intraspecies interaction between organisms	1	0	ncbi_111235327(PTEN)	--
GO:0003674	Molecular Function	GO:0098772	molecular function regulator	115	1	ncbi_111216455(VTA1),ncbi_111216460(CCN2),ncbi_111216491(CERS1),ncbi_111216669(ANXA5),ncbi_111216899(tgfb1),ncbi_111217062(SLC25A14),ncbi_111217069(ARHGEF12),ncbi_111217310(IQSEC1),ncbi_111217347(ACAP2),ncbi_111217580(Itsn2),ncbi_111217940(RGS12),ncbi_111218219(TBC1D4),ncbi_111218291(mycbp2),ncbi_111218601(AKAP11),ncbi_111218702(FSTL1),ncbi_111218786(Tfpi),ncbi_111219160(Trio),ncbi_111219465(DAG1…	ncbi_111232145(CPAMD8)
GO:0003674	Molecular Function	GO:0005488	binding	649	22	MSTRG.14335(CYP1B1),MSTRG.19933(FCER1G),ncbi_111216345(Ino80),ncbi_111216402(UTRN),ncbi_111216455(VTA1),ncbi_111216460(CCN2),ncbi_111216487(exoc8),ncbi_111216491(CERS1),ncbi_111216557(CTH),ncbi_111216563(trip10),ncbi_111216574(fgg),ncbi_111216599(TLR2),ncbi_111216616(GAB1),ncbi_111216633(PDLIM3),ncbi_111216669(ANXA5),ncbi_111216728(HHIP),ncbi_111216750(ZNF330),ncbi_111216823(ACTN4),ncbi_111216840…	ncbi_111217119(CLDN14),ncbi_111218385(CSRNP3),ncbi_111221375(Taf9),ncbi_111222450(Gyc88E),ncbi_111224127(Phox2a),ncbi_111224291(Prkg1),ncbi_111227036(OCM),ncbi_111229525(zgc:112234),ncbi_111230312(baiap2l2),ncbi_111230437(ENOX1),ncbi_111232079(ATP8B1),ncbi_111232145(CPAMD8),ncbi_111233572(pacsin1b),ncbi_111233612(Hes5),ncbi_111233666(PIK3R4),ncbi_111235876(MYOM2),ncbi_111236352(TTLL2),ncbi_111237…
GO:0003674	Molecular Function	GO:0140657	ATP-dependent activity	60	1	ncbi_111216345(Ino80),ncbi_111216669(ANXA5),ncbi_111216977(EIF4H),ncbi_111218201(SACS),ncbi_111218219(TBC1D4),ncbi_111218444(Ifih1),ncbi_111218566(Myo16),ncbi_111218922(NAV1),ncbi_111218925(mov10b.2),ncbi_111219281(KIF13B),ncbi_111219667(myo-3),ncbi_111219864(TMEM94),ncbi_111220428(timm23),ncbi_111221444(mx),ncbi_111221528(Helz2),ncbi_111221726(ITIH3),ncbi_111222160(Acaca),ncbi_111222186(hyou1),n…	ncbi_111232079(ATP8B1)
GO:0003674	Molecular Function	GO:0044183	protein folding chaperone	4	0	ncbi_111222069(CALR),ncbi_111222268(hspb1),ncbi_111232142(Fyco1),ncbi_111234499(CCT8)	--
GO:0003674	Molecular Function	GO:0003774	cytoskeletal motor activity	12	0	ncbi_111218566(Myo16),ncbi_111219281(KIF13B),ncbi_111219667(myo-3),ncbi_111223719(MYH9),ncbi_111223820(Myh7),ncbi_111223821(Myh7),ncbi_111225458(Dync1h1),ncbi_111229368(MYH11),ncbi_111230130(CGN),ncbi_111232807(MYO9B),ncbi_111234473(myo1c),ncbi_111238349(DYNC1LI2)	--
GO:0003674	Molecular Function	GO:0005198	structural molecule activity	50	2	ncbi_111216563(trip10),ncbi_111216574(fgg),ncbi_111216633(PDLIM3),ncbi_111217901(FGL1),ncbi_111218339(COL4A2),ncbi_111218394(EPB41L5),ncbi_111218601(AKAP11),ncbi_111219392(RPLP2),ncbi_111219465(DAG1),ncbi_111219667(myo-3),ncbi_111219689(acta1b),ncbi_111220519(chmp4b),ncbi_111220618(eif3a),ncbi_111220813(COL5A1),ncbi_111221082(--),ncbi_111221491(Arfgap1),ncbi_111222162(Msn),ncbi_111222268(hspb1),n…	ncbi_111217119(CLDN14),ncbi_111221375(Taf9)
GO:0003674	Molecular Function	GO:0005215	transporter activity	103	2	ncbi_111216563(trip10),ncbi_111216669(ANXA5),ncbi_111216823(ACTN4),ncbi_111217062(SLC25A14),ncbi_111217594(MMD),ncbi_111217759(slc25a39),ncbi_111218062(ITGAV),ncbi_111218168(hpx),ncbi_111218345(slc40a1),ncbi_111218552(SLC6A2),ncbi_111218566(Myo16),ncbi_111219367(KCNQ2),ncbi_111219864(TMEM94),ncbi_111219882(COX6B1),ncbi_111220190(rbp4a),ncbi_111220428(timm23),ncbi_111220855(GABBR1),ncbi_111220941(…	ncbi_111232079(ATP8B1),ncbi_111233239(CLCN1)
GO:0003674	Molecular Function	GO:0140104	molecular carrier activity	5	0	ncbi_111217759(slc25a39),ncbi_111220941(kpna5),ncbi_111232513(RAB6A),ncbi_111237116(Srp54),ncbi_111238969(tf)	--
GO:0003674	Molecular Function	GO:0016209	antioxidant activity	7	0	ncbi_111218777(PDIA5),ncbi_111220625(kmo),ncbi_111231955(FMO5),ncbi_111232480(CLIC2),ncbi_111232723(Sesn3),ncbi_111238880(CALM1),ncbi_111239137(dpyd)	--
GO:0003674	Molecular Function	GO:0090729	toxin activity	1	0	ncbi_111232800(apoa1)	--
GO:0003674	Molecular Function	GO:0060090	molecular adaptor activity	15	0	ncbi_111216616(GAB1),ncbi_111216669(ANXA5),ncbi_111221939(Vamp3),ncbi_111222162(Msn),ncbi_111226317(Prkaa2),ncbi_111226585(SH3BGRL),ncbi_111228441(FRMD4A),ncbi_111230129(Rusc1),ncbi_111231018(snap47),ncbi_111231198(serinc5),ncbi_111232858(TAGLN),ncbi_111232912(ARHGAP1),ncbi_111235712(SLC9A1),ncbi_111237521(FGA),ncbi_111240018(FGB)	--
GO:0003674	Molecular Function	GO:0060089	molecular transducer activity	58	3	MSTRG.19933(FCER1G),ncbi_111216566(EDNRA),ncbi_111216599(TLR2),ncbi_111216866(Axl),ncbi_111216885(IL1RAP),ncbi_111217091(EPHB3),ncbi_111217383(PLXND1),ncbi_111217480(Stat3),ncbi_111217594(MMD),ncbi_111218062(ITGAV),ncbi_111218781(Ackr3),ncbi_111218999(sort1),ncbi_111219012(Acvrl1),ncbi_111219228(--),ncbi_111220855(GABBR1),ncbi_111221084(IL6ST),ncbi_111221486(Slc11a2),ncbi_111221772(NR5A2),ncbi_11…	ncbi_111225372(GALR1),ncbi_111232904(CMKLR1),ncbi_111234034(CMKLR1)
GO:0003674	Molecular Function	GO:0140299	small molecule sensor activity	2	0	ncbi_111226774(ine),ncbi_111238889(EGLN2)	--
GO:0003674	Molecular Function	GO:0038024	cargo receptor activity	3	0	ncbi_111227039(lgals3bpb),ncbi_111231775(Corin),ncbi_111239227(PRSS12)	--
GO:0003674	Molecular Function	GO:0045182	translation regulator activity	9	0	ncbi_111216977(EIF4H),ncbi_111219982(eif3c),ncbi_111220618(eif3a),ncbi_111225046(rap1b),ncbi_111225563(Serpina10),ncbi_111228001(purb),ncbi_111230262(TUFM),ncbi_111235959(gata4),ncbi_111240059(EIF5B)	--
GO:0003674	Molecular Function	GO:0003824	catalytic activity	346	12	MSTRG.14335(CYP1B1),MSTRG.7123(Ugt1a2),ncbi_111216345(Ino80),ncbi_111216491(CERS1),ncbi_111216557(CTH),ncbi_111216566(EDNRA),ncbi_111216616(GAB1),ncbi_111216633(PDLIM3),ncbi_111216669(ANXA5),ncbi_111216728(HHIP),ncbi_111216823(ACTN4),ncbi_111216866(Axl),ncbi_111216977(EIF4H),ncbi_111217026(Abhd15),ncbi_111217031(RNF13),ncbi_111217067(Taok1),ncbi_111217069(ARHGEF12),ncbi_111217091(EPHB3),ncbi_1112…	ncbi_111221375(Taf9),ncbi_111222450(Gyc88E),ncbi_111224291(Prkg1),ncbi_111225372(GALR1),ncbi_111230437(ENOX1),ncbi_111232079(ATP8B1),ncbi_111233666(PIK3R4),ncbi_111234966(TUBA1A),ncbi_111235492(Capn15),ncbi_111235876(MYOM2),ncbi_111236352(TTLL2),ncbi_111239973(--)
GO:0003674	Molecular Function	GO:0140110	transcription regulator activity	51	5	ncbi_111216823(ACTN4),ncbi_111217237(Bach1),ncbi_111217273(NCOA3),ncbi_111217342(ZNF512B),ncbi_111217440(coro1ca),ncbi_111217480(Stat3),ncbi_111218703(NFE2L2),ncbi_111219489(LMCD1),ncbi_111219946(TGFB1I1),ncbi_111219970(SALL1),ncbi_111220388(MAFF),ncbi_111221528(Helz2),ncbi_111221652(Tfeb),ncbi_111221772(NR5A2),ncbi_111222214(BBX),ncbi_111222242(Med13),ncbi_111222296(AR),ncbi_111222537(FLI1),ncbi…	ncbi_111218385(CSRNP3),ncbi_111221375(Taf9),ncbi_111224127(Phox2a),ncbi_111237485(skor1b),ncbi_111237912(eng2a)
GO:0005575	Cellular Component	GO:0044423	virion component	12	0	ncbi_111219870(LASP1),ncbi_111221939(Vamp3),ncbi_111223274(LOC111223274),ncbi_111228071(--),ncbi_111229301(Krt17),ncbi_111230606(apoeb),ncbi_111232800(apoa1),ncbi_111233196(--),ncbi_111234625(TRIM8),ncbi_111235756(--),ncbi_111236712(--),ncbi_111239031(VAMP3)	--
GO:0005575	Cellular Component	GO:0110165	cellular anatomical entity	700	23	MSTRG.14335(CYP1B1),MSTRG.19933(FCER1G),ncbi_111216345(Ino80),ncbi_111216402(UTRN),ncbi_111216455(VTA1),ncbi_111216460(CCN2),ncbi_111216487(exoc8),ncbi_111216491(CERS1),ncbi_111216557(CTH),ncbi_111216563(trip10),ncbi_111216566(EDNRA),ncbi_111216574(fgg),ncbi_111216599(TLR2),ncbi_111216616(GAB1),ncbi_111216633(PDLIM3),ncbi_111216669(ANXA5),ncbi_111216728(HHIP),ncbi_111216750(ZNF330),ncbi_111216823…	ncbi_111217119(CLDN14),ncbi_111218385(CSRNP3),ncbi_111218514(slain1),ncbi_111221375(Taf9),ncbi_111224127(Phox2a),ncbi_111225173(CPNE2),ncbi_111225372(GALR1),ncbi_111227036(OCM),ncbi_111229525(zgc:112234),ncbi_111230437(ENOX1),ncbi_111232079(ATP8B1),ncbi_111232145(CPAMD8),ncbi_111232904(CMKLR1),ncbi_111233239(CLCN1),ncbi_111233572(pacsin1b),ncbi_111233666(PIK3R4),ncbi_111234034(CMKLR1),ncbi_111235…
GO:0005575	Cellular Component	GO:0032991	protein-containing complex	244	7	MSTRG.19933(FCER1G),ncbi_111216345(Ino80),ncbi_111216402(UTRN),ncbi_111216455(VTA1),ncbi_111216487(exoc8),ncbi_111216563(trip10),ncbi_111216574(fgg),ncbi_111216599(TLR2),ncbi_111216669(ANXA5),ncbi_111216823(ACTN4),ncbi_111216885(IL1RAP),ncbi_111216977(EIF4H),ncbi_111217031(RNF13),ncbi_111217125(RSF1),ncbi_111217273(NCOA3),ncbi_111217312(baz2a),ncbi_111217430(CBX2),ncbi_111217440(coro1ca),ncbi_111…	ncbi_111218385(CSRNP3),ncbi_111221375(Taf9),ncbi_111227036(OCM),ncbi_111229525(zgc:112234),ncbi_111232079(ATP8B1),ncbi_111233666(PIK3R4),ncbi_111239973(--)

## Sheet: Table S5
Supplementary Table S5. DEGs of significantly enriched KEGG-Categories at different ovarian development stages
KEGG A class	KEGG B class	Pathways	DEGs number	Pvalue	Qvalue	Pathway ID
FⅡ vs FⅢ
Human Diseases	Infectious disease: viral	Coronavirus disease - COVID-19	7	1.357e-05	0.000468165	ko05171
	Infectious disease: bacterial	Staphylococcus aureus infection	3	0.00351823	0.0404597	ko05150
		Pertussis	2	0.0353731	0.221886	ko05133
	Infectious disease: parasitic	African trypanosomiasis	2	0.0233061	0.17868	ko05143
Organismal Systems	Immune system	Complement and coagulation cascades	10	1.32779e-14	9.16179e-13	ko04610
		Platelet activation	4	0.00203597	0.0404597	ko04611
		Viral protein interaction with cytokine and cytokine receptor	4	0.00324077	0.0404597	ko04613
	Endocrine system	PPAR signaling pathway	3	0.00247548	0.0404597	ko03320
Metabolism	Biosynthesis of other secondary metabolites	Caffeine metabolism	1	0.00900195	0.0887335	ko00232
Organismal Systems	Digestive system	Cholesterol metabolism	2	0.0166185	0.143334	ko04979
Environmental Information Processing	Signaling molecules and interaction	Viral protein interaction with cytokine and cytokine receptor	2	0.0353731	0.221886	ko04061
FⅢ vs FⅣ
Organismal Systems	Endocrine system	Ovarian steroidogenesis	4	7.59e-05	0.00910238	ko04913
Metabolism	Lipid metabolism	Steroid hormone biosynthesis	3	0.0012418	0.0669494	ko00140
	Metabolism of cofactors and vitamins	Thiamine metabolism	2	0.00193813	0.0669494	ko00730
	Global and overview maps	Metabolic pathways	15	0.00223165	0.0669494	ko01100
	Xenobiotics biodegradation and metabolism	Drug metabolism - other enzymes	2	0.0318652	0.670213	ko00983
	Nucleotide metabolism	Pyrimidine metabolism	2	0.0335107	0.670213	ko00240
	Carbohydrate metabolism	Glycolysis / Gluconeogenesis	2	0.0431327	0.731332	ko00010
FⅡ vs FⅣ
Cellular Processes	Cellular community - eukaryotes	Focal adhesion	35	2.99176e-06	0.000323111	ko04510
	Transport and catabolism	Phagosome	25	0.00038414	0.0177802	ko04145
		Endocytosis	27	0.0444478	0.288372	ko04144
	Cell motility	Regulation of actin cytoskeleton	28	0.00227084	0.0450852	ko04810
	Cell growth and death	Ferroptosis	7	0.0245771	0.199075	ko04216
		Necroptosis	16	0.0296948	0.229074	ko04217
Environmental Information Processing	Signaling molecules and interaction	ECM-receptor interaction	17	0.000136533	0.00884732	ko04512
		Cytokine-cytokine receptor interaction	23	0.0127309	0.133058	ko04060
	Signal transduction	PI3K-Akt signaling pathway	42	0.000903827	0.029284	ko04151
		HIF-1 signaling pathway	17	0.00114789	0.030993	ko04066
		Apelin signaling pathway	17	0.0207495	0.17238	ko04371
		cGMP-PKG signaling pathway	20	0.0478655	0.292612	ko04022
Human Diseases	Cancer: overview	Pathways in cancer	66	2.1899e-06	0.000323111	ko05200
		Chemical carcinogenesis - receptor activation	23	0.00583333	0.0825719	ko05207
		Proteoglycans in cancer	26	0.0071699	0.0900482	ko05205
	Infectious disease: bacterial	Pertussis	16	3.47276e-05	0.00281294	ko05133
		Staphylococcus aureus infection	14	0.000675932	0.0273752	ko05150
		Tuberculosis	24	0.00187991	0.0415128	ko05152
		Bacterial invasion of epithelial cells	11	0.0413231	0.278931	ko05100
	Endocrine and metabolic disease	Alcoholic liver disease	21	0.000224211	0.0121074	ko04936
		AGE-RAGE signaling pathway in diabetic complications	18	0.000995878	0.0293331	ko04933
	Infectious disease: parasitic	Amoebiasis	17	0.00192189	0.0415128	ko05146
		Toxoplasmosis	15	0.011545	0.128985	ko05145
		Malaria	8	0.0334547	0.239935	ko05144
		Chagas disease	14	0.044786	0.288372	ko05142
	Infectious disease: viral	Human papillomavirus infection	36	0.0121889	0.13164	ko05165
		Coronavirus disease - COVID-19	23	0.0149202	0.142755	ko05171
		Influenza A	16	0.046282	0.288372	ko05164
		Human cytomegalovirus infection	25	0.0488286	0.292972	ko05163
	Cardiovascular disease	Hypertrophic cardiomyopathy	17	0.000773706	0.0278534	ko05410
		Dilated cardiomyopathy	17	0.00722609	0.0900482	ko05414
		Arrhythmogenic right ventricular cardiomyopathy	12	0.017576	0.162704	ko05412
		Lipid and atherosclerosis	22	0.0199771	0.170331	ko05417
	Immune disease	Systemic lupus erythematosus	13	0.0185307	0.166776	ko05322
Metabolism	Amino acid metabolism	Cysteine and methionine metabolism	10	0.00190393	0.0415128	ko00270
	Metabolism of other amino acids	Taurine and hypotaurine metabolism	4	0.0197874	0.170331	ko00430
	Carbohydrate metabolism	Pyruvate metabolism	8	0.00554821	0.0825719	ko00620
		Glycolysis / Gluconeogenesis	10	0.0106771	0.123842	ko00010
		Fructose and mannose metabolism	6	0.0335546	0.239935	ko00051
Organismal Systems	Immune system	Complement and coagulation cascades	23	4.63023e-12	1.50019e-09	ko04610
		Platelet activation	19	0.00236558	0.0450852	ko04611
		Hematopoietic cell lineage	15	0.0048995	0.0825719	ko04640
		Th17 cell differentiation	16	0.00570543	0.0825719	ko04659
	Endocrine system	Thyroid hormone signaling pathway	18	0.00358614	0.0645505	ko04919
		Glucagon signaling pathway	15	0.00720404	0.0900482	ko04922
		Adipocytokine signaling pathway	11	0.0107024	0.123842	ko04920
		Relaxin signaling pathway	17	0.0149805	0.142755	ko04926
		Prolactin signaling pathway	10	0.0340649	0.239935	ko04917
		PPAR signaling pathway	9	0.0410753	0.278931	ko03320
	Digestive system	Cholesterol metabolism	9	0.00586158	0.0825719	ko04979
		Vitamin digestion and absorption	5	0.0143281	0.142755	ko04977
		Mineral absorption	8	0.0289818	0.229027	ko04978
	Aging	Longevity regulating pathway	12	0.0308583	0.232514	ko04211
	Circulatory system	Vascular smooth muscle contraction	15	0.0456993	0.288372	ko04270

## Sheet: Table S6
Supplementary Table S6. Gene expression at different stages
Gene	FⅡ-1_fpkm	FⅡ-2_fpkm	FⅡ-3_fpkm	FⅢ-1_fpkm	FⅢ-2_fpkm	FⅢ-3_fpkm	FⅣ-1_fpkm	FⅣ-2_fpkm	FⅣ-3_fpkm
foxl2	3.863	10.548	8.447	10.046	7.641	9.557	13.364	22.711	22.857
esr1	0.261	0.789	0.464	0.57	1.425	0.861	1.125	3.626	4.408
esr2a	4.169	5.521	4.218	3.819	6.584	4.002	5.02	7.398	9.247
esr2b	5.968	4.641	3.899	4.295	5.312	3.492	2.474	5.156	6.114
